# Supplementary material for: A Longitudinal Change Patterns of Depression and Its Relationship with Socioeconomic Deprivation among Middle-Aged Adults in South Korea
Source: Int J Environ Res Public Health. 2021 Dec 8;18(24):12957. doi: 10.3390/ijerph182412957 (PMC8701120; doi:10.3390/ijerph182412957)
Supplement: Supplementary file 1 [file ijerph-18-12957-s001.zip]

Archive with 1 entries (1 files):
- ijerph-1442094-supplementary.pdf
